# Supplementary material for: Mapping Cortical Laminar Structure in the 3D BigBrain
Source: Cereb Cortex. 2018 Apr 18;28(7):2551–62. doi: 10.1093/cercor/bhy074 (PMC5998962; doi:10.1093/cercor/bhy074)
Supplement: Supplementary Data [file bhy074suppl_1.zip]

Archive with 4 entries (4 files):
- SupplementaryFigure2IsoGeoSmoothing.tiff
- SupplementaryFigure3PeaksPlot.tiff
- SupplementaryFigure4.tiff
- SupplementaryFigure1VoxelResolution.tiff
